# Supplementary material for: Palliative Care Needs in Advanced Non-Malignant Chronic Conditions: A Qualitative Study of Greek Patients’ and Caregivers’ Perspectives
Source: Healthcare (Basel). 2026 Feb 13;14(4):479. doi: 10.3390/healthcare14040479 (PMC12940276; doi:10.3390/healthcare14040479)
Supplement: Supplementary file 1 [file healthcare-14-00479-s001.zip]

Archive with 1 entries (1 files):
- healthcare-4087758-supplementary.pdf
